# Supplementary material for: Metformin for endothelial dysfunction in non-diabetic disorders: a scoping review
Source: BMJ Open. 2025 Oct 6;15(10):e100017. doi: 10.1136/bmjopen-2025-100017 (PMC12506206; doi:10.1136/bmjopen-2025-100017)
Supplement: online supplemental file 4 [file bmjopen-15-10-s004.xlsx]

## Sheet: Study characteristics
System	Author	Publication year	Study design	Country of study	NCD	DOI/Reference
HIV	van Wijk	2005	Randomised controlled trial	Netherlands	HIV lipodystrophy	https://doi.org/10.7326/0003-4819-143-5-200509060-00009
	Fitch	2012	Randomised controlled trial	USA	Atherosclerosis in People with HIV	https://doi.org/10.1097/QAD.0b013e32834f33cc
O&G	Akram	2023	Uncontrolled experimental trial (pre-post)	Iraq	Polycystic ovarian syndrome	https://doi.org/10.12998/wjcc.v11.i6.1318
	Banaszewska	2009	Randomised controlled trial	Poland	Polycystic ovarian syndrome	https://doi.org/10.1210/jc.2009-1674
	Banaszewska	2011	Randomised controlled trial	Poland	Polycystic ovarian syndrome	https://doi.org/10.1210/jc.2011-0501
	Bilgir	2009	Randomised controlled trial	Türkiye	Polycystic ovarian syndrome	https://doi.org/10.2169/internalmedicine.48.2177
	Cheng	2016	Uncontrolled experimental trial (pre-post)	China	Polycystic ovarian syndrome	https://doi.org/10.1111/cen.12950
	Dardzińska	2014	Randomized, open-label, crossover trial	Poland	Polycystic ovarian syndrome	https://doi.org/10.1055/s-0033-1363261
	Diamanti-Kandarakis	2005	Uncontrolled experimental trial (pre-post)	Greece	Polycystic ovarian syndrome	https://doi.org/10.1530/eje.1.01910
	Diamanti-Kandarakis	2006	Uncontrolled experimental trial (pre-post)	Greece	Polycystic ovarian syndrome	https://doi.org/10.1093/humrep/del003
	Diamanti-Kandarakis	2001	Uncontrolled experimental trial (pre-post)	Greece	Polycystic ovarian syndrome	https://doi.org/10.1210/jcem.86.10.7904
	Essah	2011	Randomised controlled trial	USA	Polycystic ovarian syndrome	https://doi.org/10.1016/j.fertnstert.2011.05.091
	Fruzzetti	2016	Uncontrolled experimental trial (pre-post)	Italy	Polycystic ovarian syndrome	https://doi.org/10.1016/j.jpag.2016.03.004
	Heidari	2019	Randomized, open-label, crossover trial	USA	Polycystic ovarian syndrome	https://doi.org/10.1016/j.mayocp.2019.06.015
	Heutling	2008	Uncontrolled experimental trial (pre-post)	Germany	Polycystic ovarian syndrome	https://doi.org/10.1210/jc.2007-0842
	Jamilian	2017	Randomised controlled trial	Iran	Polycystic ovarian syndrome	https://doi.org/10.1111/cen.13366
	Javed	2020	Randomized, open-label trial	UK	Polycystic ovarian syndrome	https://doi.org/10.1530/EC-20-0173
	Jensterle	2008	Randomized, open-label trial	Slovenia	Polycystic ovarian syndrome	https://doi.org/10.1530/EJE-08-0507
	Kaya	2015	Randomized, open-label trial	Türkiye	Polycystic ovarian syndrome	https://doi.org/10.3109/09513590.2015.1006188
	Kocer	2014	Uncontrolled experimental trial (pre-post)	Türkiye	Polycystic ovarian syndrome	https://doi.org/10.3109/09513590.2014.887063
	Lowenstein	2007	Uncontrolled experimental trial (pre-post)	Israel	Polycystic ovarian syndrome	https://doi.org/10.1016/j.ejogrb.2007.02.011
	Luque-Ramírez	2009	Randomized, open-label trial	Spain	Polycystic ovarian syndrome	https://doi.org/10.1016/j.fertnstert.2008.03.082
	Meyer	2007	Randomized, open-label trial	Australia	Polycystic ovarian syndrome	https://doi.org/10.2337/dc06-0618
	Mohiyiddeen	2013	Randomized, open-label trial	UK	Polycystic ovarian syndrome	https://doi.org/10.3109/01443615.2012.745839
	Naka	2011	Randomized, open-label trial	Greece	Polycystic ovarian syndrome	https://doi.org/10.1016/j.fertnstert.2010.06.058
	Orio	2005	Uncontrolled experimental trial (pre-post)	Italy	Polycystic ovarian syndrome	https://doi.org/10.1210/jc.2005-0965
	Romualdi	2008	Uncontrolled experimental trial (pre-post)	Italy	Polycystic ovarian syndrome	https://doi.org/10.1093/humrep/den230
	Sathyapalan	2017	Randomized, open-label trial	UK	Polycystic ovarian syndrome	https://doi.org/10.1111/cen.13239
	Spaczynski	2001	Uncontrolled experimental trial (pre-post)	Poland	Polycystic ovarian syndrome	https://doi.org/10.1093/humrep/16.suppl_1.48
	Tan	2014	Uncontrolled experimental trial (pre-post)	Germany	Polycystic ovarian syndrome	https://doi.org/10.1111/cen.12438
	Topcu	2006	Uncontrolled experimental trial (pre-post)	Türkiye	Polycystic ovarian syndrome	https://doi.org/10.1111/j.1365-2265.2006.02551.x
	Velazquez	1997	Uncontrolled experimental trial (pre-post)	Venezuela	Polycystic ovarian syndrome	https://doi.org/10.1016/S0026-0495(97)90066-4
	Victor	2015	Uncontrolled experimental trial (pre-post)	Spain	Polycystic ovarian syndrome	https://doi.org/10.1016/j.atherosclerosis.2015.07.017
	Wang	2018	Uncontrolled experimental trial (pre-post)	China	Polycystic ovarian syndrome	https://doi.org/10.33549/physiolres.933831
	Yuan	2022	Experimental (assignment not stated)	China	Early endometrial adenocarcinoma	https://doi.org/10.1155/2022/1961016
Metabolic	de Aguiar	2006	Randomised controlled trial	Brazil	Metabolic syndrome with normal glucose tolerance and being first-degree relative of type 2 diabetic patient	https://doi.org/10.2337/dc05-2146
	de Aguiar	2007	Randomised controlled trial	Brazil	Metabolic syndrome with normal glucose tolerance and being first-degree relative of type 2 diabetic patient	https://doi.org/10.1111/j.1464-5491.2007.02082.x
	Cabral	2010	Uncontrolled experimental trial (pre-post)	Venzuela	Metabolic syndrome	Cabral EAA, Sosa-Canache BA, Virgilio N, Balza ACD, Pacheco B, Hernández-Hernández R. Effect of metformin on the endothelial function in patients with metabolic syndrome and prehypertension. Revista Latinoamericana de Hipertensión. 2010;5(3):58-62. Web of Science identifier: 000286447300004
	Ferrucci	2017	Randomised controlled trial	USA	Metabolic syndrome	https://clinicaltrials.gov/ct2/show/study/NCT00105066
	Jahn	2022	Randomised controlled trial with crossover	USA	Metabolic syndrome	https://doi.org/10.1152/ajpendo.00287.2021
	Meany	2008	Randomized, open-label trial	Mexico	Metabolic syndrome	https://doi.org/10.1111/j.1440-1681.2008.04920.x
	Ramos	2020	Randomised controlled trial	USA	Metabolic syndrome
	Vitale	2005	Randomised controlled trial	Italy	Metabolic syndrome	https://doi.org/10.1111/j.1365-2796.2005.01531.x
	Caballero	2004	Randomised controlled trial	Mexico	Impaired glucose tolerance	https://doi.org/10.1210/jc.2004-0019
	Cadeddu	2012	Uncontrolled experimental trial (pre-post)	Italy	Insulin resistance	https://doi.org/10.1016/j.ijcard.2012.04.113
	Goldberg	2016	Randomised controlled trial	USA (multicentre)	Impaired glucose tolerance	https://doi.org/10.1016/j.metabol.2015.11.011
	Krysiak	2013	Randomised controlled trial	Poland	Impaired glucose tolerance	https://doi.org/10.1016/s1734-1140(13)71018-1
	Charles	1998	Randomised controlled trial	France (multicentre)	Obesity	https://doi.org/10.2337/diacare.21.11.1967
	Chiswick	2016	Randomised controlled trial	UK	Obesity in pregnancy (second trimester)	https://doi.org/10.3310/eme03070
	Hao	2016	Randomised controlled trial	China	Overweight or obesity	https://doi.org/10.1055/s-0035-1569364
	Kelly	2012	Randomized, open-label trial	USA	Overweight or obesity	https://doi.org/10.1186/1475-2840-11-64
Cardiovascular	Jadhav	2006	Randomised controlled trial	Scotland	Angina on exercise testing with normal coronary arteries on angiography	https://doi.org/10.1016/j.jacc.2006.04.088
	Mohan	2019	Randomised controlled trial	Scotland	Coronary artery disease	https://doi.org/10.1093/eurheartj/ehz203
	Preiss	2014	Randomised controlled trial	Scotland	Coronary artery disease on statin	https://doi.org/10.1016/S2213-8587(13)70152-9
	Sirtori	1984	Randomised controlled trial with crossover	Italy	Peripheral vascular disease	https://doi.org/10.1097/00005344-198409000-00027
	Wong	2012	Randomised controlled trial	Scotland	Chronic heart failure (New York Heart Association Class 1-3)	https://doi.org/10.1093/eurjhf/hfs106

## Sheet: Sample characteristics
System	Author	NCD	Total sample size (n)	Age (metformin/combined)	Age (comparator)	Sex (F %)	Weight (metformin/combined)	Weight (comparator)	BMI (metformin/combined)	BMI (comparator)	Comorbidities	Time since HIV diagnosis (years)	Plasma viral load (copies/mL)	CD4 count (cells/mL)	ART regimen	Duration on ART (years)
HIV	van Wijk	HIV lipodystrophy	39	48 (9)	47 (9)	0	78.9 (72.1-94.1)	75.7 (65.0-81.0)	24.3 (23.6-26.6)	23.6 (19.8-24.9)	Dyslipidaemia - 15% HT - 8%	Met - 7.5 (4.0) Rosi - 8.4 (4.4)	Met - 50 (50-50) Rosi - 50 (50-150)	Met - 574 (259) Rosi - 697 (366)	Met - 12/20 on NRTI + PI Rosi - 13/19 on NRTI + PI (Rest on NRTI + NNRTI)	Met - 5.4 (3.6) Rosi - 5.6 (3.5)
	Fitch	Atherosclerosis in People with HIV	24	45 (2)	49 (2)	70.8	Not reported	Not reported	30.2 (1.2)	30.1 (1.2)	MetS	Met - 12 (1) ILSM - 14 (2)	Met - 2.33 (0.28) ILSM - 1.93 (0.14)	Met - 406 (72) ILSM - 691 (129)	Met - 10/13 on NRTI; 2/13 on NNRTI; 6/13 on PI ILSM - 9/11 on NRTI; 1/11 on NNRTI; 6/11 on PI	6 (1)
													log10, copies/mL
O&G	Akram	Polycystic ovarian syndrome	54	24.81 (3.49)	-	100	Not reported	-	28.2 (0.8)	-	Overweight
	Banaszewska	Polycystic ovarian syndrome	76	25.2 (0.7)	26.1 (0.6)	100	Not reported	Not reported	24.6 (0.7)	23.1 (0.6)	None listed
	Banaszewska	Polycystic ovarian syndrome	95 (61 at follow-up)	26.0 (0.6)	26.3 (0.6)	100	Not reported	Not reported	24.7 (0.7)	23.5 (0.6)	None listed
	Bilgir	Polycystic ovarian syndrome	40	24.8 (5.1)	-	100	Not reported	-	28.3 (5.1)	-	None listed
	Cheng	Polycystic ovarian syndrome	44	26 (4)	-	100	65.3 (10.8)	-	26.1 (4.5)	-	None listed
	Dardzińska	Polycystic ovarian syndrome	56	24.6 (95% CI 23.0 - 26.3)	24.9 (95% CI 23.5 - 26.4)	100	72.4 (11.1)	68.9 (11.6)	25.4 (24.1 - 27.2)	24.2 (22.9 - 26.1)	None listed
	Diamanti-Kandarakis	Polycystic ovarian syndrome	20	24.95 (1.11)	-	100	Not reported	-	28.37 (1.59)	-	None listed
	Diamanti-Kandarakis	Polycystic ovarian syndrome	22	Not reported	-	100	Not reported	-	30.65 (1.40)	-	None listed
	Diamanti-Kandarakis	Polycystic ovarian syndrome	20	Not reported, but overall study range 17 - 37 years	-	100	Not reported	-	27.55 (6.02)	-	Overweight and obesity (BMI >26.1 kg/m2) in 10 - 50%
	Essah	Polycystic ovarian syndrome	19	Not reported	Not reported	100	97.5 (6.6)	91.2 (6.3)	36.2 (2.5)	32.6 (2.3)	Overweight - 26% Obesity - 74%
	Fruzzetti	Polycystic ovarian syndrome	18	18 (1)	-	100	Not reported	Not reported	26.8 (6.3)	-	None listed
	Heidari	Polycystic ovarian syndrome	15	30.6 (6.7)	-	100	102.7 (27.2)		36.7 (8.4)	-	Overweight and obesity
	Heutling	Polycystic ovarian syndrome	21	Not reported	-	100	Not reported	-	32.8 (6.1)	-	None listed
	Jamilian	Polycystic ovarian syndrome	60	25.9 (4.8)	27.7 (5.2)	100	71.1 (16.4)	68.3 (11.5)	27.1 (6.4)	25.8 (3.8)	None listed
	Javed	Polycystic ovarian syndrome	39	31.5 (9.0)	26.0 (8.0)	100	Not reported	Not reported	38.7 (7.8)	37.1 (6.2)	Overweight and obesity
	Jensterle	Polycystic ovarian syndrome	26	23.1 (3.7)	25.0 (4.9)	100	Not reported	Not reported	29.6 (6.9)	28.8 (8.8)	None listed
	Kaya	Polycystic ovarian syndrome	50	24 (4)	23 (5)	100	24 (4)	23 (5)	29.8 (6.9)	26.7 (5.7)	None listed
	Kocer	Polycystic ovarian syndrome	15	22.73 (5.93)	-	100	Not reported	Not reported	23.76 (4.44)	-	None listed
	Lowenstein	Polycystic ovarian syndrome	18	Not reported	-	100	Not reported	-	Not reported	-	None listed
	Luque-Ramírez	Polycystic ovarian syndrome	27	24.8 (7.4)	23.4 (5.6)	100	Not reported	Not reported	28.9 (6.0)	29.2 (5.7)	None listed
	Meyer	Polycystic ovarian syndrome	67	31	-	100	Not reported	Not reported	36.3	36.5	Overweight and obesity
	Mohiyiddeen	Polycystic ovarian syndrome	35	30.0 (0.9)	29.0 (1.0)	100	74.54 (3.96)	79.21 (2.9)	31.24 (1.10)	29.72 (0.98)	None listed
	Naka	Polycystic ovarian syndrome	29	22.2 (3.6)	23.6 (5.1)	100	78.8 (16.2)	73.5 (13.8)	29.4 (6.5)	28.5 (5.4)	None listed
	Orio	Polycystic ovarian syndrome	30	22.8 (2.5)	-	100	Not reported	Not reported	22.4 (2.1)	-	None listed
	Romualdi	Polycystic ovarian syndrome	13	24.69 (4.44)	-	100	Not reported	Not reported	22.18 (2.25)	-	None listed
	Sathyapalan	Polycystic ovarian syndrome	20	29.8 (1.8)	27.4 (1.5)	100	103.8 (3.9)	104.6 (4.6)	35.7 (1.4)	36.9 (1.0)	None listed
	Spaczynski	Polycystic ovarian syndrome	19	25.2 (1.2)	-	100	Not reported	Not reported	32.8 (1.7)	-	None listed
	Tan	Polycystic ovarian syndrome	21	28 (26.5-31.5)	-	100	Not reported	Not reported	32.8 (29.8-36.5)	-	None listed
	Topcu	Polycystic ovarian syndrome	16	27.9 (4.6)	-	100	Not reported	Not reported	28.9 (6.7)	-	Insulin resistance
	Velazquez	Polycystic ovarian syndrome	16	Not reported, but overall study range 18 - 33 years	-	100	Not reported	-	26.74 (3.6)	-	None listed
	Victor	Polycystic ovarian syndrome	40	25.0 (7.2)	-	100	83.1 (23.1)	-	30.8 (8.6)	-	None listed
	Wang	Polycystic ovarian syndrome	80	24.5 (2.6)	-	100	Not reported	-	28.5 (3.5)	-	None listed
	Yuan	Early endometrial adenocarcinoma	120	33.73 (7.47)	35.12 (8.41)	100	Not reported	Not reported	34.43 (4.24)	33.37 (4.49)	None listed
Metabolic	de Aguiar	Metabolic syndrome with normal glucose tolerance and being first-degree relative of type 2 diabetic patient	31	40 (33.5-50)	37 (32-41)	71	83.5 (78.6–96.7)	100.3 (84.6–109.9)	34.2 (29.8–39.5)	36.7 (34.3–40.2)	None listed
	de Aguiar	Metabolic syndrome with normal glucose tolerance and being first-degree relative of type 2 diabetic patient	30	40 (33.5-50)	36.5 (32-49)	70	83.5 (78.6–96.7)	101.0 (84.6–109.9)	34.2 (29.8–39.5)	37.0 (34.3–40.1)	None listed
	Cabral	Metabolic syndrome	15	50.8 (2.5)	-	66.7	76.5 (2.7)	-	30.5 (2.8)	-	Prehypertension
	Ferrucci	Metabolic syndrome	76	55.1 (11.8)	53.6 (13.5)	69.7	Not reported	Not reported	Not reported	Not reported	None listed
	Jahn	Metabolic syndrome	11	52 (1.7)	-	54.5	Not reported	Not reported	37.5 (2.2)	36.5 (2.1)	None listed
	Meany	Metabolic syndrome	39	49 (10)	49 (8)	74.4	85.8 (16.7)	82 (13)	33.7 (4.6)	33.0 (4.7)	None listed
	Ramos	Metabolic syndrome	50	65 (10)	-	20	Not reported	-	31.4 (5.1)	-	Chronic kidney disease stage 3 (a & b)
	Vitale	Metabolic syndrome	65	55 (4)	54 (7)	43.1	Not reported	Not reported	31 (5)	32 (4)	Smoking: Met - 16% / Plac - 12%
	Caballero	Impaired glucose tolerance	55	47.7 (9.8)	49.3 (9.6)	74.5	79.8 (20)	77.2 (13)	30.0 (6.2)	29.8 (3.5)	None listed
	Cadeddu	Insulin resistance	20	46 (11)	-	35	81.5 (17)	-	30 (5)	-	None listed
	Goldberg	Impaired glucose tolerance	1966	Not reported, but inclusion ≥ 25 years	Not reported, but inclusion ≥ 25 years	67.2	Not reported	Not reported	Not reported, but inclusion BMI ≥ 24	Not reported, but inclusion BMI ≥ 24	Overweight or obesity
	Krysiak	Impaired glucose tolerance	78	51 (4)	53 (5)	94.9	Not reported	Not reported	28.4 (2.1)	28.1 (2.7)	Smokers - 28% Smokers - 26%
	Charles	Obesity	324	49.7 (6.3)	49.2 (6.9)	79.3	Not reported	Not reported	33.3 (24.6–45.1)	33.0 (24.0–45.4)	None listed
	Chiswick	Obesity in pregnancy (second trimester)	32	27.3 (6.1)	31.5 (4.4)	100	Not reported	Not reported	37.7 (5.7)	38.4 (4.9)	None listed
	Hao	Overweight or obesity	130	40.8 (7.2)	42.6 (8.3)	44.6	Not reported	Not reported	26.3 (3.9)	26.6 (4.0)	Dyslipidemia
	Kelly	Overweight or obesity	50	58.4 (10.1)	58.7 (10.0)	76	Not reported	Not reported	35.8 (7.0)	35.3 (5.5)	Prediabetes (fasting glucose≥100 mg/dL), ele-vated HbA1c (≥5.7%), or IGT (2-hour glucose≥140 mg/dL)
Cardiovascular	Jadhav	Angina on exercise testing with normal coronary arteries on angiography	33	55.8 (8.8)	58.1 (8.4)	100	71.3 (8.7)	72.7 (9.5)	28.2 (3.7)	28.1 (3.6)	Current smoker: Met - 19%, Plac - 18% Postmenopausal: Met - 63%, Plac - 47%
	Mohan	Coronary artery disease	63	64.5 (8.9)	64.6 (8.0)	25.4	93.3 (12.9)	87.3 (12.3)	32.2 (3.4)	31.9 (3.6)	Left ventrivular hypertrophy and insulin resistance and/or pre-diabetes
	Preiss	Coronary artery disease on statin	173	63 (8)	64 (8)	23.1	87.8 (14.1)	86.8 (15.0)	30.2 (4.1)	30.5 (4.4)	Increased waist circumference (≥94 cm in men, ≥80 cm in women)
	Sirtori	Peripheral vascular disease	13	54.4 (13.7)	-	0	Not reported	-	Not reported	-	All current smokers
	Wong	Chronic heart failure (New York Heart Association Class 1-3)	62	64 (8)	68 (7)	8.1	Not reported	Not reported	30 (5)	29 (4)	Insulin resistance
				Age in years reported as mean (SD) or (95% confidence interval)	Age in years reported as mean (SD) or (95% confidence interval)		Weight in kg reported as mean (SD) or median (interquartile range)	Weight in kg reported as mean (SD) or median (interquartile range)	Body mass index in kg/m2 reported as mean (SD) or median (interquartile range)	Body mass index in kg/m2 reported as mean (SD) or median (interquartile range)

## Sheet: Interventions
System	Author	NCD	Period of study	Receiving metformin (%)	Metformin formulation	Metformin daily dose after titration (g)	Additional drug(s) to metformin	Comparator	Comparator daily dose
HIV	van Wijk	HIV lipodystrophy	26 weeks	51.3	Immediate release	2	-	Rosiglitazone	8 mg
	Fitch	Atherosclerosis in People with HIV	12 months	54.2	Immediate release	1.7	-	Intensive lifestyle modification	3 supervised exercise sessions/week & dietary counseling occurring once/week
O&G	Akram	Polycystic ovarian syndrome	6 months	100	Immediate release	1.5	-	-	-
	Banaszewska	Polycystic ovarian syndrome	3 months	47.4	Immediate release	1.7	-	Simvastatin	20 mg
	Banaszewska	Polycystic ovarian syndrome	6 months	49.5 (54.1 at follow-up (n=33))	Immediate release	1.7	-	Simvastatin	20 mg
	Bilgir	Polycystic ovarian syndrome	12 weeks	50	Immediate release	1.7	Combined oral contraceptive	Combined oral contraceptive	Ethinylestradiol 35 mcg Cyproterone acetate 2 mg
	Cheng	Polycystic ovarian syndrome	6 months	100	Immediate release	1.7	-	-	-
	Dardzińska	Polycystic ovarian syndrome	4 months (4 months intervention 1, 2 months washout, 4 months intervention 2)	50	Immediate release	1.7	-	Combined oral contraceptive	Ethinylestradiol 35 mcg Cyproterone acetate 2 mg
	Diamanti-Kandarakis	Polycystic ovarian syndrome	6 months	100	Immediate release	1.7	-	-	-
	Diamanti-Kandarakis	Polycystic ovarian syndrome	6 months	100	Immediate release	1.7	-	-	-
	Diamanti-Kandarakis	Polycystic ovarian syndrome	6 months	100	Immediate release	1.7	-	-	-
	Essah	Polycystic ovarian syndrome	3 months	52.6	Immediate release	1.5	Combined oral contraceptive	Combined oral contraceptive	Ethinylestradiol 35 mcg Norgestimate 0.18/0.215/0.25 mg
	Fruzzetti	Polycystic ovarian syndrome	6 months	100	Immediate release	1.7	-	-	-
	Heidari	Polycystic ovarian syndrome	3 months	100	Extended release	1.5	-	-	-
	Heutling	Polycystic ovarian syndrome	6 months	100	Immediate release	1.7	-	-	-
	Jamilian	Polycystic ovarian syndrome	12 weeks	50	Immediate release	1.5	-	Myoinositol Folic acid	4 g 400 mcg
	Javed	Polycystic ovarian syndrome	12 weeks	51.3	Extended release	1.5	-	Empagliflozin	25 mg
	Jensterle	Polycystic ovarian syndrome	6 months	57.7	Immediate release	1.7	-	Rosiglitazone	4 mg
	Kaya	Polycystic ovarian syndrome	6 months	50	Immediate release	1.7	Combined oral contraceptive	Combined oral contraceptive	Ethinylestradiol 30 mcg Drosperinone 3 mg
	Kocer	Polycystic ovarian syndrome	6 months	100	Immediate release	1.7	-	-	-
	Lowenstein	Polycystic ovarian syndrome	3 months	100	Immediate release	1.7	-	-	-
	Luque-Ramírez	Polycystic ovarian syndrome	24 weeks	44.4	Immediate release	1.7	-	Combined oral contraceptive	Ethinylestradiol 35 mcg Cyproterone acetate 2 mg
	Meyer	Polycystic ovarian syndrome	6 months	53.7	Immediate release	2	-	Combined oral contraceptive	Ethinylestradiol 35 mcg Cyproterone acetate 2 mg
	Mohiyiddeen	Polycystic ovarian syndrome	3 months	48.6	Immediate release	1	-	Rosiglitazone	4 mg
	Naka	Polycystic ovarian syndrome	6 months	51.7	Immediate release	1.7	-	Pioglitazone	30 mg
	Orio	Polycystic ovarian syndrome	6 months	100	Immediate release	1.7	-	-	-
	Romualdi	Polycystic ovarian syndrome	6 months	100	Immediate release	1	-	-	-
	Sathyapalan	Polycystic ovarian syndrome	3 months	50	Immediate release	1.5	-	Rimonabant	20 mg
	Spaczynski	Polycystic ovarian syndrome	12 weeks	100	Immediate release	1.5	-	-	-
	Tan	Polycystic ovarian syndrome	6 months	100	Immediate release	1.7	-	-	-
	Topcu	Polycystic ovarian syndrome	6 months	100	Extended release	1.7	-	-	-
	Velazquez	Polycystic ovarian syndrome	8 weeks	100	Immediate release	1.5	-	-	-
	Victor	Polycystic ovarian syndrome	12 weeks	100	Immediate release	1.5	-	-	-
	Wang	Polycystic ovarian syndrome	3 months	100	Immediate release	1.5	-	-	-
	Yuan	Early endometrial adenocarcinoma	16 weeks	50	Immediate release	1.5	Medroxyprogesterone acetate	Medroxyprogesterone acetate	400 - 800 mg
Metabolic	de Aguiar	Metabolic syndrome with normal glucose tolerance and being first-degree relative of type 2 diabetic patient	90 days	51.6	Immediate release	1.7	-	Placebo	-
	de Aguiar	Metabolic syndrome with normal glucose tolerance and being first-degree relative of type 2 diabetic patient	90 days	53.3	Immediate release	1.7	-	Placebo	-
	Cabral	Metabolic syndrome	6 weeks	100	Immediate release	1	-	-	-
	Ferrucci	Metabolic syndrome	4 months	49	Immediate release	1.7	-	Placebo	-
	Jahn	Metabolic syndrome	12 weeks	100 (after crossover)	Immediate release	1.5	-	Placebo	-
	Meany	Metabolic syndrome	1 year	56.4	Immediate release	0.85	-	Control group (no drug or placebo)	-
	Ramos	Metabolic syndrome	16 weeks	48	Immediate release	Chronic kidney disease stage 3a - 1.5 Chronic kidney disease stage 3b - 1	-	Placebo	-
	Vitale	Metabolic syndrome	3 months	49.2	Immediate release	1	-	Placebo	-
	Caballero	Impaired glucose tolerance	20 weeks	52.7	Immediate release	2	-	Placebo	-
	Cadeddu	Insulin resistance	3 months	100	Immediate release	0.3	-	-	-
	Goldberg	Impaired glucose tolerance	1 year	49.7	Immediate release	1.7	-	Placebo	-
	Krysiak	Impaired glucose tolerance	90 days	50	Immediate release	3	Fenofibrate	Fenofibrate	200 mg
	Charles	Obesity	12 months	50.6	Immediate release	1.7	-	Placebo	-
	Chiswick	Obesity in pregnancy (second trimester)	~20 weeks (From ~16 weeks to ~36 weeks of pregnancy)	59.4	Immediate release	2.5	-	Placebo	-
	Hao	Overweight or obesity	8 weeks	50	Immediate release	1	Atorvastatin	Atorvastatin	20 mg
	Kelly	Overweight or obesity	3 months	50	Immediate release	1	-	Exenatide	10 mcg
Cardiovascular	Jadhav	Angina on exercise testing with normal coronary arteries on angiography	8 weeks	48.5	Immediate release	1	-	Placebo	-
	Mohan	Coronary artery disease	12 month	49.2	Extended release	2	-	Placebo	-
	Preiss	Coronary artery disease on statin	18 months	49.7	Immediate release	1.7	-	Placebo	-
	Sirtori	Peripheral vascular disease	6 months	100	Immediate release	2.55	-	Placebo	-
	Wong	Chronic heart failure (New York Heart Association Class 1-3)	4 months	62.9	Immediate release	2	-	Placebo	-

## Sheet: Biomarkers
System	Author	NCD	ED determination	ED baseline - Metformin	ED baseline - Comparator	ED change at interval (if available) - Metformin	ED change at interval (if available) - Comparator	ED final/change at study completion - Metformin	ED final/change at study completion - Comparator
HIV	van Wijk	HIV lipodystrophy	Brachial artery FMD (%)	4.0 (2.6)	4.5 (2.2)	-	-	+1.5% (0.8) (95% CI 0.4-3.3%)	+0.7% (1.2) (95% CI -1.1-2.7%)
	Fitch	Atherosclerosis in People with HIV	CIMT (mm) PAI-1 (ng/mL)	0.74 (0.05) 83.5 (10.9)	0.73 (0.04) 65.1 (14.2)	-	-	+0.00 (0.01) +28.3 (18.0)	-0.02 (0.04) +4.0 (14.3)
O&G	Akram	Polycystic ovarian syndrome	CIMT (mm)	0.92 (0.03)	-	0.79 (0.03) [3 months]	-	0.66 (0.03) [6 months]	-
	Banaszewska	Polycystic ovarian syndrome	sVCAM (ng/mL)	791 (35)	690 (27)	-	-	-52 (24) -6.6%	-57 (20) -8.3%
	Banaszewska	Polycystic ovarian syndrome	sVCAM (ng/mL)	749 (34)	680 (25)	-	-	-62.2 (23.6) -8.2%	-85.7 (25.6) -12.7%
	Bilgir	Polycystic ovarian syndrome	sVCAM-1 (ng/mL) sICAM-1 (ng/mL) sE-selectin (ng/mL) sP-selectin (ng/mL)	1445.0 (614.3) 442.0 (141.6) 24.0 (14.0) 213.4 (69.5)	776.3 (231.0) 370.1 (142.2) 29.1 (14.1) 229.4 (68.0)	-	-	1167.0 (482.7) 345.1 (118.1) 32.1 (17.5) 180.2 (62.5)	742.9 (248.2) 364.7 (96.5) 37.1 (15.3) 189.6 (65.0)
	Cheng	Polycystic ovarian syndrome	VEGF-B (pg/mL)	435.4 (120.7)	-	-	-	311.6 (134.3)	-
	Dardzińska	Polycystic ovarian syndrome	sVCAM-1 (ng/mL)	390 (180 - 1010)	570 (570 - 1020)	-	-	580 (560 - 1140)	690 (630 - 1160)
	Diamanti-Kandarakis	Polycystic ovarian syndrome	Brachial artery FMD (%) Endothelin-1 (fmol/mL)	3.24 (0.71) 7.23 (0.50)	-	-	-	8.17 (1.26) 3.57 (0.60)	-
	Diamanti-Kandarakis	Polycystic ovarian syndrome	sVCAM-1 (ng/mL) sICAM-1 (ng/mL) sE-selectin (ng/mL)	668.09 (98.38) 391.55 (49.52) 72.81 (8.13)	-	-	-	365.82 (99.77) 367.89 (56.52) 77.17 (8.94)	-
	Diamanti-Kandarakis	Polycystic ovarian syndrome	Endothelin-1 (fmol/mL)	2.98 (2.07)	-	-	-	0.9 (0.71)	-
	Essah	Polycystic ovarian syndrome	Brachial artery FMD (%) sVCAM-1 (ng/mL) sICAM-1 (ng/mL) PAI-1 (ng/mL)	5.8 (1.3) 1169.6 (70.3) 196.2 (17.5) 74.7 (9.4)	5.9 (1.3) 1202.4 (66.7) 246.6 (16.6) 81.2 (8.9)	-	-	9.8 (1.1) [+4.0 (0.88)] 1111.8 (79.3) [-57.8 (60.1)] 185.8 (16.1) [-10.4 (9.8)] 68.3 (8.3) [-6.4 (7.1)]	6.5 (1.1) [+0.56 (0.83)] 1179.4 (75.2) [-23.0 (-57.0)] 232.0 (15.3) [-14.7 (9.3)] 76.5 (7.9) [-4.7 (6.8)]
	Fruzzetti	Polycystic ovarian syndrome	PAI-1 (ng/mL)	38.2 (7.9)	-	-	-	25.2 (9.2)	-
	Heidari	Polycystic ovarian syndrome	PAT (RHI)	1.3 (0.3)	-	-	-	1.7 (0.3)	-
	Heutling	Polycystic ovarian syndrome	ADMA (mcmol/L) CIMT (mm)	0.534 (0.063) 0.49 (0.07)	-	-	-	0.456 (0.093) 0.48 (0.07)	-
	Jamilian	Polycystic ovarian syndrome	NO (mcmol/L)	46.9 (7.7)	42.3 (8.3)	-	-	45.6 (8.1) [-1.3 (8.4)]	43.1 (8.3) [+0.8 (3.1)]
	Javed	Polycystic ovarian syndrome	PAT (RHI) ICAM-1 (absolute number/mcL) VCAM-1 (absolute number/mcL) E-selectin (absolute number/mcL) Endoglin (absolute number/mcL) PECAM-1 (absolute number/mcL)	1.7 (0.6) 785 (872) 229 (98) 677 (502) 132 (39) 529 (171)	1.6 (0.5) 999 (717) 199 (179) 681 (460) 153 (91) 536 (274)	-	-	1.6 (0.5) 1351 (787) [+54.9 (150.5)] 451 (267) [+82.2 (99.0)] 935 (511) [+32.2 (114.5)] 106 (87) [-19.0 (60.6)] 426 (336) [-13.7 (69.3)]	1.5 (0.7) 1597 (931) [+52.3 (106.1)] 426 (143) [+62.6 (102.2)] 1055 (520) [+52.2 (103.8)] 120 (63) [-28.5 (61.2)] 581 (242) [+6.9 (72.3)]
	Jensterle	Polycystic ovarian syndrome	Brachial artery FMD (%)	4.2 (6.6)	2.9 (3.2)	-	-	10.2 (5.9)	7.6 (4.9)
	Kaya	Polycystic ovarian syndrome	Brachial artery FMD (%) CIMT (mm)	14.5 (9.1) 0.049 (0.012)	14.9 (9.4) 0.048 (0.011)	-	-	15.0 (8.0) 0.048 (0.011)	14.4 (9.9) 0.050 (0.010)
	Kocer	Polycystic ovarian syndrome	NO (mcmol/L) Endothelin-1 (ng/mL)	13.43 (1.33) 0.21 (0.05)	-	-	-	16.43 (1.37) 0.18 (0.05)	-
	Lowenstein	Polycystic ovarian syndrome	PAT (RHI)	1.42 (0.32)	-	-	-	1.43 (0.23)	-
	Luque-Ramírez	Polycystic ovarian syndrome	CIMT (mm)	0.37 (0.08)	0.41 (0.01)	-	-	0.36 (0.01)	0.39 (0.01)
	Meyer	Polycystic ovarian syndrome	Brachial artery FMD (%)	10.84	11.65	-	-	12.58	11.08
	Mohiyiddeen	Polycystic ovarian syndrome	Laser doppler imaging: microvascular forearm skin perfusion during Ach application (arbitraty units)	0.58 (0.03)	0.62 (0.05)	-	-	0.63 (0.04)	0.69 (0.05)
	Naka	Polycystic ovarian syndrome	Brachial artery FMD (%)	4.07 (2.66)	4.43 (2.61)	-	-	9.33 (2.20)	9.32 (3.14)
	Orio	Polycystic ovarian syndrome	Brachial artery FMD (%) CIMT (mm) Endothelin-1 (fmol/mL)	14.30 (1.90) 0.53 (0.09) 1.10 (0.40)	-	-	-	15.70 (1.50) 0.40 (0.07) 0.80 (0.30)	-
	Romualdi	Polycystic ovarian syndrome	Brachial artery change after FMD (mm)	+0.57 (0.33)	-	+0.8 (0.34)	-	+0.9 (0.37)	-
	Sathyapalan	Polycystic ovarian syndrome	VEGF (pg/mL)	110.3 (25.2)	99.2 (17.6)	-	-	111.5 (24.8)	116.2 (15.8)
	Spaczynski	Polycystic ovarian syndrome	VEGF (pg/mL)	2540 (340)	-	-	-	2110 (270)	-
	Tan	Polycystic ovarian syndrome	CIMT (mm)	0.53 (0.48-0.58)	-	-	-	0.47 (0.41-0.53)	-
	Topcu	Polycystic ovarian syndrome	Coronary flow reserve (ratio)	2.75 (0.48)	-	-	-	3.3 (0.5)	-
	Velazquez	Polycystic ovarian syndrome	PAI-1 (ng/mL)	74.5 (13.2)	-	-	-	62.6 (10.7)	-
	Victor	Polycystic ovarian syndrome	sVCAM-1 (ng/mL) sICAM-1 (ng/mL) sE-selectin (ng/mL) NO (mcmol/L)	1212.3 (135.2) 223.8 (24.32) 55.1 (3.23) 69.81 (4.37)	-	-	-	1202.8 (99.82) 139.8 (18.62) 27.8 (1.51) 62.63 (3.61)	-
	Wang	Polycystic ovarian syndrome	Brachial artery FMD (%)	2.85 (1.35)	-	-	-	3.45 (1.31)	-
	Yuan	Early endometrial adenocarcinoma	VEGF (pg/mL)	482.31 (23.67)	477.97 (21.89)	-	-	287.63 (25.85)	302.51 (30.43)
Metabolic	de Aguiar	Metabolic syndrome with normal glucose tolerance and being first-degree relative of type 2 diabetic patient	Forearm arterial blood flow after Ach 15 mcg/min (%)	114 (76–243)	Not stated	-	-	241 (78–416)	Not stated
	de Aguiar	Metabolic syndrome with normal glucose tolerance and being first-degree relative of type 2 diabetic patient	Peak red blood cell velocity (mm/s)	1.12 (1.07–1.18)	Not stated	-	-	1.61(1.44–1.65)	Not stated
	Cabral	Metabolic syndrome	Nox (mcmol/L) PAI-1 (ng/mL)	125.70 (14.85) 76.37 (0.11)	-	-	-	158.47 (15.21) 65.09 (0.09)	-
	Ferrucci	Metabolic syndrome	Brachial artery FMD (%)	9.3 (6.1)	7.6 (4.4)	-	-	10.5 (8.0)	8.8 (7.0)
	Jahn	Metabolic syndrome	Brachial artery FMD (%)	5.3 (0.8)	5.4 (1)	-	-	5.9 (1.1)	6.9 (1.5)
	Meany	Metabolic syndrome	CIMT (mm)	1.057 (0.040)	1.032 (0.043)	-	-	0.983 (0.021)	1.040 (0.120)
	Ramos	Metabolic syndrome	Brachial artery FMD (%)	6.24 (4.5)	6.12 (3.34)	-	-	12.06 (8.4%)	7.6 (4.6)
	Vitale	Metabolic syndrome	Brachial artery FMD (%)	7.4 (2.1)	7.3 (2.5)	-	-	12.4 (1.9)	6.9 (2.7)
	Caballero	Impaired glucose tolerance	sVCAM (ng/mL) sICAM (ng/mL) vWF (%)	595 (114) 306 (75) 124 (34)	580 (145) 296 (53) 113 (45)	-	-	508 (126) 268 (61) 94 (34)	559 (140) 285 (57) 112 (54)
	Cadeddu	Insulin resistance	PAT (RHI)	1.93 (0.44)	-	-	-	2.14 (0.29)	-
	Goldberg	Impaired glucose tolerance	sICAM (ng/mL)	Only change stated	Only change stated	-	-	-14.84 (-17.88 to -11.80)	-4.67 (-7.40 to -1.93)
	Krysiak	Impaired glucose tolerance	sICAM (ng/mL)	216 (40)	208 (47)	-	-	151 (35) [-30%]	225 (42) [+8%]
	Charles	Obesity	PAI-1 (ng/mL) vWF (U/L)	40 (7–220) [95% CI] 1.3 (0.6–2.6) [95% CI]	38 (6–240) [95% CI] 1.2 (0.6–2.7) [95% CI]	29 (4–196) [6 months] 1.2 (0.6–2.5) [6 months]	30 (5–196) [6 months] 1.2 (0.5–2.5) [6 months]	27 (5–162) 1.1 (0.5–2.3) [-0.17 (0.42)]	28 (5–162) 1.2 (0.5–2.5) [-0.05 (0.38)]
	Chiswick	Obesity in pregnancy (second trimester)	Brachial artery FMD (%)	8.58 (6.9) [n=12]	10.16 (5.0) [n=6]	-	-	5.10 (4.0) [n=9]	6.08 (5.3) [n=8]
	Hao	Overweight or obesity	NO (mcmol/L)	11.5 (2.7)	11.6 (3.1)	-	-	17.4 (3.1)	13.3 (3.7)
	Kelly	Overweight or obesity	PAT (RHI) sVCAM (ng/mL)	2.03 (0.66) 529.1 (178.6)	2.03 (0.57) 495.5 (119.9)	-	-	-0.17 (0.72) -15.3 (101.3)	+0.01 (0.68) +10.4 (83.2)
Cardiovascular	Jadhav	Angina on exercise testing with normal coronary arteries on angiography	sICAM (ng/mL) vWF (IU/dL) Laser doppler imaging: AUC perfusion units during Ach application (PU)	273 (75) 122 (41)	264 (68) 134 (36)	-	-	-7 (40) +7 (14) 392 (95% CI 20 - 764)	-5 (12) +8 (16) Change relative to placebo
	Mohan	Coronary artery disease	Brachial artery FMD (%)	5.4 (2.4)	5.1 (2.1)	-	-	+0.96 (1.10)	1.11 (1.15)
	Preiss	Coronary artery disease on statin	CIMT (mm)	0.712 (0.126)	0.715 (0.131)	0.725 (0.127) - 12 months	0.734 (0.135)	0.747 (0.142)	0.739 (0.131)
	Sirtori	Peripheral vascular disease	Lower limb artery FMD (mL/min/100 mL)	10.64 (3.19)	-	+15.4%	-	+29.2%	-
	Wong	Chronic heart failure (New York Heart Association Class 1-3)	PAT (RHI) Brachial artery FMD (%)	1.8 (0.3) 7.1 (3.7)	1.9 (0.6) 5.4 (3.7)	-	-	+0.12 (0.54) -0.38 (4.36)	+0.06 (0.70) -1.74 (2.71)
								Data reported as mean (SD) ± (95% CI) or median (interquartile range). Data with a preceding (+) or (-) symbol denotes change from baseline/interval. Data in square brackets denotes change from baseline/interval in addition to the absolute value at the final assessment.	Data reported as mean (SD) ± (95% CI) or median (interquartile range). Data with a preceding (+) or (-) symbol denotes change from baseline/interval. Data in square brackets denotes change from baseline/interval in addition to the absolute value at the final assessment.
